# Supplementary material for: Genomic epidemiology of animal-derived tigecycline-resistant Escherichia coli across China reveals recent endemic plasmid-encoded tet(X4) gene
Source: Commun Biol. 2020 Jul 31;3:412. doi: 10.1038/s42003-020-01148-0 (PMC7395754; doi:10.1038/s42003-020-01148-0)
Supplement: Supplementary file 2 — Supplementary Data 1 [file 42003_2020_1148_MOESM2_ESM.xlsx]

## Sheet: Sheet1
		tigecycline	colistin	meropenem	cefepime	ceftriaxone	ampicillin	amoxicillin-clavulanate	aztreonam	ciprofloxacin	gentamicin	doxycycline	florfenicol
isolate	source	>0.5	>2	≥4	≥16	≥4	≥32	≥32/16	≥16	≥4	≥16	≥16	>16
BJ-P62	pig	8	0.125	0.015	0.03	0.125	256	64/32	8	8	32	32	＞128
GD-P07	pig	16	0.125	0.03	0.015	0.125	1	16/8	0.25	0.25	0.125	32	＞128
HN-P16	pig	8	0.125	0.015	0.015	0.25	＞256	64/32	0.25	4	0.25	32	＞128
HN-P19	pig	16	0.06	0.015	0.015	0.06	＞256	64/32	0.25	0.125	64	64	＞128
GZ-P11	pig	8	0.125	0.015	0.06	0.125	＞256	128/64	1	0.5	0.25	64	＞128
SC-P315	pig	8	8	0.06	1	0.03	＞256	＞128/64	64	64	16	32	＞128
SC-P319	pig	32	0.06	0.03	0.25	32	＞256	＞128/64	64	64	64	64	＞128
SC-P336	pig	16	8	0.06	0.25	＞64	256	＞128/64	64	64	16	32	＞128
SC-P337	pig	16	0.06	0.03	0.125	16	256	＞128/64	64	0.125	32	64	32
SH-P08	pig	32	0.03	0.015	0.03	0.06	＞256	＞128/64	0.5	0.125	0.5	64	＞128
NX-C100	chicken	4	0.06	0.03	0.06	0.06	＞256	＞128/64	8	0.015	0.5	32	＞128
NX-C102	chicken	16	0.06	0.015	0.03	0.06	＞256	128/64	0.5	4	0.5	64	＞128
NX-C103	chicken	32	0.125	0.015	0.125	0.06	＞256	＞128/64	0.5	8	0.25	128	＞128
NX-C104	chicken	8	0.06	0.015	0.03	0.06	＞256	128/64	8	8	4	64	＞128
NX-C105	chicken	16	0.06	0.015	0.03	0.06	＞256	128/64	0.5	8	0.25	64	＞128
NX-C107	chicken	16	0.06	0.03	0.03	0.06	＞256	＞128/64	0.5	0.5	0.5	64	＞128
NX-C108	chicken	16	0.06	0.03	0.03	0.03	＞256	＞128/64	0.5	0.25	0.5	64	＞128
NX-C112	chicken	16	0.125	0.03	0.06	0.125	＞256	128/64	1	0.015	0.125	64	＞128
NX-C113	chicken	8	0.125	0.015	0.015	0.06	＞256	＞128/64	0.5	0.007	0.25	64	＞128
NX-C114	chicken	8	0.06	0.03	0.015	0.06	＞256	＞128/64	0.5	0.007	0.25	32	＞128
NX-C122	chicken	32	0.03	0.03	0.015	0.06	＞256	64/32	0.5	0.007	0.25	64	＞128
NX-C123	chicken	4	0.125	0.03	0.007	0.03	128	128/64	0.25	0.007	0.125	64	＞128
NX-C124	chicken	4	0.25	0.03	0.007	0.06	1128	64/32	0.03	0.007	0.125	64	＞128
SAX-C13	chicken	4	0.125	0.03	0.125	0.125	＞256	＞128/64	1	0.03	0.5	32	128
NX-C133	chicken	4	0.125	0.03	0.007	0.125	128	128/64	2	0.007	0.125	32	＞128
NX-C134	chicken	16	0.125	0.03	0.03	0.03	＞256	＞128/64	1	0.015	0.125	64	＞128
NX-P148	pig	16	0.125	0.015	0.03	0.06	4	64/32	0.25	0.015	0.25	128	16
NX-P149	pig	16	0.06	0.015	0.03	0.06	4	16/8	0.25	0.015	0.5	128	16
SAX-C15	chicken	16	0.125	0.03	0.03	0.06	128	128/64	0.5	0.25	0.5	32	＞128
NX-P150	pig	16	0.06	0.015	0.03	0.06	＞256	64/32	0.5	0.5	0.25	64	＞128
NX-P157	pig	16	0.06	0.015	0.03	0.06	＞256	＞128/64	0.5	0.25	0.5	64	＞128
SAX-C16	chicken	8	0.06	0.015	0.125	0.125	＞256	＞128/64	2	0.5	0.25	64	＞128
NX-P162	pig	8	0.06	0.03	0.007	0.03	＞256	128/64	0.25	0.007	0.125	64	＞128
NX-P163	pig	16	0.06	0.03	0.03	0.06	＞256	＞128/64	1	0.25	1	64	＞128
NX-P164	pig	16	0.125	0.03	0.06	0.06	256	＞128/64	1	0.007	0.5	64	＞128
NX-P165	pig	8	0.125	0.03	0.03	0.125	256	＞128/64	0.5	0.25	0.25	32	＞128
NX-P167	pig	16	0.03	0.03	0.125	0.125	＞256	＞128/64	2	1	0.5	64	＞128
NX-P168	pig	32	0.06	0.015	0.125	0.125	＞256	＞128/64	2	0.25	0.25	64	＞128
NX-P181	pig	16	0.125	0.03	0.25	1	256	＞128/64	0.5	0.5	8	64	＞128
NX-P182	pig	4	＞128	0.03	0.06	0.06	＞256	64/32	0.5	4	0.25	＞128	＞128
NX-P184	pig	32	0.06	0.015	0.06	0.125	＞256	64/32	1	0.25	0.125	64	＞128
NX-P187	pig	16	0.06	0.03	0.06	0.25	＞256	＞128/64	1	0.03	0.5	32	128
NX-P188	pig	4	0.06	0.015	0.125	0.06	＞256	＞128/64	1	0.03	0.5	32	＞128
NX-P189	pig	16	0.125	0.015	0.03	0.125	＞256	＞128/64	2	8	0.5	64	＞128
NX-P191	pig	16	0.06	0.015	0.03	0.06	＞256	128/64	0.5	4	0.5	64	＞128
NX-P194	pig	16	0.06	0.03	0.03	0.06	＞256	64/32	0.5	0.015	0.25	64	＞128
NX-P197	pig	32	0.06	0.03	0.03	0.03	＞256	64/32	0.5	0.007	0.5	64	＞128
NX-P199	pig	16	0.06	0.03	0.03	0.06	＞256	＞128/64	0.5	0.25	0.25	64	＞128
SAX-C22	chicken	16	0.06	0.03	0.125	＞64	＞256	＞128/64	1	0.03	1	64	＞128
SAX-P29	pig	16	0.06	0.015	0.06	0.125	＞256	＞128/64	2	0.5	0.25	64	＞128
SAX-P30	pig	16	0.125	0.015	0.25	0.125	＞256	＞128/64	2	0.5	0.5	64	＞128
SAX-P31	pig	4	0.06	0.015	0.125	0.125	＞256	＞128/64	2	0.03	0.5	64	＞128
SAX-P32	pig	4	0.06	0.03	0.06	0.06	＞256	＞128/64	1	0.25	0.5	64	＞128
SAX-P33	pig	8	0.06	0.03	0.125	0.06	＞256	＞128/64	1	0.03	1	32	＞128
SAX-P40	pig	8	0.06	0.015	0.06	0.125	＞256	64/32	1	1	0.5	64	＞128
SAX-P41	pig	8	0.06	0.03	0.125	0.06	＞256	＞128/64	1	0.03	1	64	＞128
SAX-P42	pig	4	0.125	0.03	0.06	0.06	＞256	＞128/64	0.5	4	0.25	64	＞128
SAX-C46	chicken	8	0.03	0.015	0.25	0.125	＞256	＞128/64	2	0.5	0.25	64	＞128
SAX-C49	chicken	16	0.06	0.03	0.03	0.03	128	128/64	0.25	0.25	0.5	64	＞128
SAX-C50	chicken	16	0.125	0.03	0.06	0.06	64	128/64	0.5	0.25	0.5	64	＞128
SAX-C51	chicken	4	0.06	0.03	0.06	0.06	＞256	＞128/64	1	0.03	0.5	64	＞128
SAX-P55	pig	32	0.03	0.015	0.25	0.125	256	＞128/64	2	32	0.25	64	＞128
SAX-P60	pig	16	0.125	0.015	0.03	0.06	＞256	＞128/64	1	32	＞128	64	＞128
SAX-P61	pig	16	0.03	0.015	0.125	0.125	＞256	＞128/64	2	0.5	0.5	64	＞128
SAX-P62	pig	16	0.06	0.03	0.06	0.06	＞256	＞128/64	0.5	8	0.5	128	＞128
SAX-P63	pig	32	0.03	0.015	0.06	0.03	＞256	＞128/64	0.5	4	0.5	128	＞128
SAX-P64	pig	16	0.125	0.015	0.03	0.06	64	128/64	1	0.015	0.125	64	＞128
SAX-P65	pig	16	0.125	0.015	0.03	0.06	＞256	＞128/64	0.5	8	0.25	128	＞128
SAX-P66	pig	32	0.06	0.015	0.03	0.06	＞256	＞128/64	0.5	4	0.5	32	＞128
SAX-P67	pig	16	0.125	0.03	0.03	0.125	256	＞128/64	0.5	0.25	0.125	64	＞128
SAX-P69	pig	16	0.125	0.015	0.03	0.03	＞256	＞128/64	0.5	0.5	0.25	64	＞128
SAX-P70	pig	32	0.06	0.03	0.03	0.03	＞256	＞128/64	0.5	0.25	1	64	＞128
SAX-P71	pig	16	0.06	0.015	0.03	0.06	＞256	128/64	0.5	8	0.25	64	＞128
SAX-P72	pig	32	0.06	0.015	0.125	0.06	＞256	＞128/64	0.5	8	0.5	128	＞128
SAX-P73	pig	32	0.06	0.015	16	0.125	＞256	＞128/64	1	4	0.5	128	＞128
SAX-P74	pig	8	0.0125	0.015	0.25	0.125	＞256	128/64	2	0.5	0.5	64	＞128
SAX-P75	pig	16	0.03	0.015	0.03	0.06	＞256	128/64	0.5	8	0.5	64	＞128
SAX-P76	pig	16	0.06	0.015	0.03	0.06	＞256	128/64	0.5	8	0.125	64	＞128
SAX-P77	pig	16	0.03	0.015	0.03	0.06	＞256	128/64	0.5	4	0.125	64	＞128
SAX-P81	pig	32	0.06	0.015	0.125	0.06	＞256	＞128/64	0.5	4	0.25	128	＞128
SAX-P82	pig	16	0.06	0.015	0.03	0.06	＞256	128/64	0.5	8	0.5	64	＞128
SAX-P83	pig	16	0.06	0.015	0.015	0.06	＞256	＞128/64	0.5	8	0.25	128	＞128
SAX-P84	pig	16	0.06	0.015	0.06	0.06	＞256	128/64	0.5	4	0.5	64	＞128
SAX-C85	chicken	16	0.03	0.015	0.03	0.03	＞256	＞128/64	0.5	8	0.125	64	＞128
SAX-C86	chicken	8	0.03	0.03	0.03	0.125	＞256	128/64	0.25	8	0.125	64	＞128
SAX-C87	chicken	16	0.03	0.015	0.03	0.06	＞256	＞128/64	1	4	0.25	64	＞128
SAX-C89	chicken	16	0.03	0.03	0.03	0.06	＞256	＞128/64	0.5	0.25	0.5	64	＞128
SAX-C92	chicken	16	0.06	0.015	0.03	0.06	＞256	＞128/64	0.5	8	0.125	64	＞128
SAX-C93	chicken	8	0.03	0.015	4	0.06	＞256	＞128/64	32	8	0.25	64	＞128
SAX-C94	chicken	32	0.03	0.015	0.03	0.06	＞256	128/64	0.5	8	0.125	64	＞128
SAX-C95	chicken	16	0.125	0.015	0.25	0.125	＞256	＞128/64	0.5	8	0.25	64	＞128
SAX-C96	chicken	16	0.125	0.015	0.015	0.03	256	128/64	0.25	8	0.125	64	128
SAX-C97	chicken	32	0.25	0.03	0.03	0.03	＞256	＞128/64	0.5	0.5	0.5	64	＞128
SAX-C98	chicken	16	0.06	0.03	0.015	0.03	32	128/64	0.5	0.25	0.125	64	＞128
SAX-C99	chicken	16	0.06	0.03	0.03	0.06	256	＞128/64	0.5	0.25	0.125	64	＞128
Susceptibility was determinded sing epidemiological cut-off values (ECOFFs) by the European Committee of Antimicrobial Susceptibility Testing (EUCAST V10.0, 2020, for tigecycline, colistin and florfenicol) and the Clinical and Laboratory Standards Institute document (CLSI, M100-S29, for the rest antibiotics); Epidemiological cut-off values or breakpoints are displayed below each antibiotic. Isola…
