# Supplementary material for: Genomic epidemiology of animal-derived tigecycline-resistant Escherichia coli across China reveals recent endemic plasmid-encoded tet(X4) gene
Source: Commun Biol. 2020 Jul 31;3:412. doi: 10.1038/s42003-020-01148-0 (PMC7395754; doi:10.1038/s42003-020-01148-0)
Supplement: Supplementary file 3 — Supplementary Data 2 [file 42003_2020_1148_MOESM3_ESM.xlsx]

## Sheet: Sheet1
isolate	province	origin	genome_size	contig	n50	MLST-ecoli	phylogroup	selected_for_long-reads_sequencing	tet(X4)-contig/plasmid	size_of_tet(X4)-contig/plasmid	replicons	destinated_plasmid_type	amr_genes_on_tet(X4)-contig/plasmid	amr_genes_of_the_isolate	virulence_associated_genes_of_the_isolate
HN-P16	Henan	pig	4860233	142	150256	ST-10	A	no	contigs	3230	.	none	.	aadA2, aadA24-like, sul3, QnrS1, dfrA12, tet(A)-like, tet(M)-like, tet(X)-like, cmlA1-like, floR-like	astA, gad
HN-P19	Henan	pig	5065032	142	158641	ST-2345	A	no	contigs	2800	.	none	.	aac(3)-IId-like, aadA2-like, aph(3')-Ia, sul2, sul3, QnrS1, dfrA12, tet(A)-like, tet(M)-like, tet(X)-like, cmlA1-like, floR-like, lnu(F)	gad
SC-P319	Sichuan	pig	5306669	210	132744	ST-410	C	no	contigs	4261	IncX1-like	none	.	aac(3)-IId-like, aac(3)-VIa-like, aadA1, aph(3')-Ia, strA, strB, sul1, sul2, oqxA, oqxB, dfrA17, tet(B), tet(X)-like, catA1-like, floR-like, erm(42)-like	gad, iroN, iss, lpfA, mchF
NX-C107	Ningxia	chicken	4929523	237	70756	ST-10392	A	no	contigs	2972	.	none	.	aadA1, aadA2, aph(3')-Ia, strA, strB, sul2, sul3, oqxA, oqxB, QnrS1, dfrA12, tet(A)-like, tet(X)-like, cmlA1-like, floR-like, mef(B)	astA, gad
NX-C108	Ningxia	chicken	4930082	233	70919	ST-10392	A	no	contigs	2972	.	none	.	aadA1, aadA2, aph(3')-Ia, strA, strB, sul2, sul3, oqxA, oqxB, QnrS1, dfrA12, tet(A)-like, tet(X)-like, cmlA1-like, floR-like, mef(B)	astA, gad
NX-C113	Ningxia	chicken	4836402	158	142816	ST-2035	A	no	contigs	3200	.	none	.	aadA1, aadA2, strA, strB-like, sul2, sul3, dfrA12, tet(A)-like, tet(X)-like, cmlA1-like, floR-like	gad, lpfA
NX-C122	Ningxia	chicken	4830115	159	142816	ST-2035	A	no	contigs	2590	.	none	.	aadA1, aadA2, strA, strB-like, sul2, sul3, dfrA12, tet(A)-like, tet(X)-like, cmlA1-like, floR-like	gad, lpfA
NX-C123	Ningxia	chicken	4820460	150	141282	ST-2035	A	no	contigs	12867	.	none	.	aadA1, aadA2, strA, strB-like, sul2, sul3, dfrA12, tet(A)-like, tet(X)-like, cmlA1-like, floR-like	gad, lpfA
NX-C133	Ningxia	chicken	4823442	148	141597	ST-2035	A	no	contigs	4781	.	none	.	aadA1, aadA2, strA, strB-like, sul2, sul3, dfrA12, tet(A)-like, tet(X)-like, cmlA1-like, floR-like	gad, lpfA
NX-C134	Ningxia	chicken	4837048	153	141256	ST-2035	B1	no	contigs	11629	.	none	.	aadA1, aadA2, strA, strB-like, sul2, sul3, dfrA12, tet(A)-like, tet(X)-like, cmlA1-like, floR-like	gad, lpfA
NX-P150	Ningxia	pig	4872735	171	128345	ST-189	A	no	contigs	2937	.	none	.	aadA1-like, aadA2, sul3, QnrS1, dfrA12, tet(B), tet(M)-like, tet(X)-like, cmlA1-like, floR-like	gad
NX-P165	Ningxia	pig	4977570	214	114237	ST-1602	A	no	contigs	2953	.	none	.	aadA2, strA, strB, sul2, sul3, QnrS1, dfrA12, dfrA17, tet(A)-like, tet(X)-like, floR-like, erm(B)-like, mph(A)	gad
NX-P181	Ningxia	pig	4783798	157	142816	ST-2035	A	no	contigs	13223	.	none	.	aadA1, aadA2, strA, strB-like, sul2, sul3, dfrA12, tet(A)-like, tet(X)-like, cmlA1-like, floR-like	gad, lpfA
NX-P194	Ningxia	pig	4819585	152	143470	ST-2035	A	no	contigs	2655	.	none	.	aadA1, aadA2, strA, strB-like, sul2, sul3, dfrA12, tet(A)-like, tet(X)-like, cmlA1-like, floR-like	gad, lpfA
SAX-C22	Shaanxi	chicken	4794710	153	98617	ST-877	B1	no	contigs	2918	.	none	.	aadA1, aadA2, strA, strB, sul2, sul3, dfrA12, tet(A)-like, tet(X)-like, catB3-like, cmlA1-like, floR-like, ARR-3, aac(6')Ib-cr	gad, lpfA
SAX-P29	Shaanxi	pig	5131984	230	86388	ST-48	A	no	contigs	3026	.	none	.	strA, strB, sul1, sul2, oqxA-like, oqxB-like, QnrS1, tet(A)-like, tet(M)-like, tet(X)-like, floR-like, mph(A)	celb
SAX-P30	Shaanxi	pig	5128087	234	86388	ST-48	A	no	contigs	2972	.	none	.	strA, strB, sul1, sul2, oqxA-like, oqxB-like, QnrS1, tet(A)-like, tet(M)-like, tet(X)-like, floR-like, mph(A)	celb, gad
SAX-P31	Shaanxi	pig	4792932	150	93336	ST-877	B1	no	contigs	2918	.	none	.	aadA1, aadA2, strA, strB, sul2, sul3, dfrA12, tet(A)-like, tet(X)-like, catB3-like, cmlA1-like, floR-like, ARR-3, aac(6')Ib-cr	gad, lpfA
SAX-P32	Shaanxi	pig	4794801	151	96165	ST-877	B1	no	contigs	2918	.	none	.	aadA1, aadA2, strA, strB, sul2, sul3, dfrA12, tet(A)-like, tet(X)-like, catB3-like, cmlA1-like, floR-like, ARR-3, aac(6')Ib-cr	gad, lpfA
SAX-P33	Shaanxi	pig	4790988	140	98522	ST-877	B1	no	contigs	2918	.	none	.	aadA1, aadA2, strA, strB, sul2, sul3, dfrA12, tet(A)-like, tet(X)-like, catB3-like, cmlA1-like, floR-like, ARR-3, aac(6')Ib-cr	gad, lpfA
SAX-P40	Shaanxi	pig	5183564	232	97162	ST-48	A	no	contigs	4836	.	none	.	strA, strB, sul1, sul2, oqxA-like, oqxB-like, QnrS1, tet(A)-like, tet(M)-like, tet(X)-like, floR-like, mph(A)	gad
SAX-P41	Shaanxi	pig	4835202	156	96165	ST-877	B1	no	contigs	2918	.	none	.	aadA1, aadA2, strA, strB, sul2, sul3, dfrA12, tet(A)-like, tet(X)-like, catB3-like, cmlA1-like, floR-like, ARR-3, aac(6')Ib-cr	gad, lpfA
SAX-P42	Shaanxi	pig	4790324	146	93336	ST-877	B1	no	contigs	2918	.	none	.	aadA1, aadA2, strA, strB, sul2, sul3, dfrA12, tet(A)-like, tet(X)-like, catB3-like, cmlA1-like, floR-like, ARR-3, aac(6')Ib-cr	gad, lpfA
SAX-C46	Shaanxi	chicken	5119177	233	85738	ST-48	A	no	contigs	2918	.	none	.	strA, strB, sul1, sul2, oqxA-like, oqxB-like, QnrS1, tet(A)-like, tet(M)-like, tet(X)-like, floR-like, mph(A)	celb, gad
SAX-C49	Shaanxi	chicken	4826279	208	112973	ST-1602	A	no	contigs	2972	.	none	.	aadA2, strA, strB, sul2, sul3, QnrS1, dfrA12, tet(A)-like, tet(X)-like, floR-like	astA, gad
SAX-C50	Shaanxi	chicken	4824565	212	119426	ST-1602	A	no	contigs	2930	.	none	.	aadA2, strA, strB, sul2, sul3, QnrS1, dfrA12, tet(A)-like, tet(X)-like, floR-like	astA, gad
SAX-C51	Shaanxi	chicken	4793375	151	98617	ST-877	B1	no	contigs	2918	.	none	.	aadA1, aadA2, strA, strB, sul2, sul3, dfrA12, tet(A)-like, tet(X)-like, catB3-like, cmlA1-like, floR-like, ARR-3, aac(6')Ib-cr	gad, lpfA
SAX-P61	Shaanxi	pig	5201423	230	84661	ST-48	A	no	contigs	3026	.	none	.	strA, strB, sul1, sul2, oqxA-like, oqxB-like, QnrS1, tet(A)-like, tet(M)-like, tet(X)-like, floR-like, mph(A)	gad
SAX-P63	Shaanxi	pig	4747717	148	120407	ST-6704	A	no	contigs	2996	.	none	.	aadA2, strA, strB, sul2, sul3, dfrA12, tet(A)-like, tet(B), tet(M)-like, tet(X)-like, floR-like	gad
SAX-P65	Shaanxi	pig	4749163	145	120407	ST-6704	A	no	contigs	3001	.	none	.	aadA2, strA, strB, sul2, sul3, dfrA12, tet(A)-like, tet(B), tet(M)-like, tet(X)-like, floR-like	gad
SAX-P66	Shaanxi	pig	4748515	139	120403	ST-6704	A	no	contigs	2918	.	none	.	aadA2, strA, strB, sul2, sul3, dfrA12, tet(A)-like, tet(B), tet(M)-like, tet(X)-like, floR-like,	gad
SAX-P67	Shaanxi	pig	4875353	197	116426	ST-1602	A	no	contigs	14594	.	none	aph(3'')-Ib, aph(6)-Id, blaTEM-1A, floR-like, sul2, tet(A)	aadA2, strA, strB, sul2, sul3, QnrS1, dfrA12, tet(A)-like, tet(X)-like, floR-like	astA, gad
SAX-P69	Shaanxi	pig	4875940	182	116718	ST-1602	A	no	contigs	14588	.	none	aph(3'')-Ib, aph(6)-Id, blaTEM-1A, floR-like, sul2, tet(A)	aadA2, strA, strB, sul2, sul3, QnrS1, dfrA12, tet(A)-like, tet(X)-like, floR-like	astA, gad
SAX-P72	Shaanxi	pig	4664355	128	120403	ST-6704	A	no	contigs	2918	.	none	.	strA, strB, sul2, tet(A)-like, tet(B), tet(X)-like, floR-like	gad
SAX-P73	Shaanxi	pig	4747217	140	120407	ST-6704	A	no	contigs	2996	.	none	.	aadA2, strA, strB, sul2, sul3, dfrA12, tet(A)-like, tet(B), tet(M)-like, tet(X)-like, floR-like	gad
SAX-P74	Shaanxi	pig	5191944	233	84466	ST-48	A	no	contigs	3026	.	none	.	strA, strB, sul1-like, sul2, oqxA-like, oqxB-like, QnrS1, tet(A)-like, tet(M)-like, tet(X)-like, floR-like, mph(A)	gad
SAX-P75	Shaanxi	pig	4749655	142	120899	ST-6704	A	no	contigs	2996	.	none	.	aadA2, strA, strB, sul2, sul3, dfrA12, tet(A)-like, tet(B), tet(M)-like, tet(X)-like, floR-like	gad
SAX-P76	Shaanxi	pig	4749951	145	120407	ST-6704	A	no	contigs	2922	.	none	.	aadA2, strA, strB, sul2, sul3, dfrA12, tet(A)-like, tet(B), tet(M)-like, tet(X)-like, floR-like	gad
SAX-P77	Shaanxi	pig	4747707	138	120407	ST-6704	A	no	contigs	2996	.	none	.	aadA2, strA, strB, sul2, sul3, dfrA12, tet(A)-like, tet(B), tet(M)-like, tet(X)-like, floR-like	gad
SAX-P82	Shaanxi	pig	4664539	128	120403	ST-6704	A	no	contigs	2918	.	none	.	strA, strB, sul2, tet(A)-like, tet(B), tet(X)-like, floR-like	gad
SAX-P83	Shaanxi	pig	4748155	140	120407	ST-6704	A	no	contigs	2922	IncX1-like	none	.	aadA2, strA, strB, sul2, sul3, dfrA12, tet(A)-like, tet(B), tet(M)-like, tet(X)-like, floR-like	gad
SAX-P84	Shaanxi	pig	4749363	145	120407	ST-6704	A	no	contigs	2922	.	none	.	aadA2, strA, strB, sul2, sul3, dfrA12, tet(A)-like, tet(B), tet(M)-like, tet(X)-like, floR-like	gad
SAX-C85	Shaanxi	chicken	4745789	137	120899	ST-6704	A	no	contigs	12598	.	none	aph(3'')-Ib, aph(6)-Id, floR-like, sul2, tet(A)	aadA2, strA, strB, sul2, sul3, dfrA12, tet(A)-like, tet(B), tet(M)-like, tet(X)-like, floR-like	gad
SAX-C86	Shaanxi	chicken	4748224	143	120407	ST-6704	A	no	contigs	2922	IncX1-like	none	.	aadA2, strA, strB, sul2, sul3, dfrA12, tet(A)-like, tet(B), tet(M)-like, tet(X)-like, floR-like	gad
SAX-C89	Shaanxi	chicken	4874748	196	114232	ST-1602	A	no	contigs	14623	.	none	aph(3'')-Ib, aph(6)-Id, blaTEM-1A, floR-like, sul2, tet(A)	aadA2, strA, strB, sul2, sul3, QnrS1, dfrA12, tet(A)-like, tet(X)-like, floR-like	astA, gad
SAX-C92	Shaanxi	chicken	4746366	143	120407	ST-6704	A	no	contigs	12525	IncX1-like	none	aph(3'')-Ib, aph(6)-Id, floR-like, sul2, tet(A)	aadA2, strA, strB, sul2, sul3, dfrA12, tet(A)-like, tet(B), tet(M)-like, tet(X)-like, floR-like	gad
SAX-C93	Shaanxi	chicken	4748365	135	120899	ST-6704	A	no	contigs	2996	.	none	.	aadA2, strA, strB, sul2, sul3, dfrA12, tet(A)-like, tet(B), tet(M)-like, tet(X)-like, floR-like	gad
SAX-C94	Shaanxi	chicken	4748711	140	120407	ST-6704	A	no	contigs	2918	.	none	.	aadA2, strA, strB, sul2, sul3, dfrA12, tet(A)-like, tet(B), tet(M)-like, tet(X)-like, floR-like	gad
SAX-C95	Shaanxi	chicken	4749796	143	120899	ST-6704	A	no	contigs	2996	.	none	.	aadA2, strA, strB, sul2, sul3, dfrA12, tet(A)-like, tet(B), tet(M)-like, tet(X)-like, floR-like	gad
SAX-C96	Shaanxi	chicken	4666375	126	120470	ST-6704	A	no	contigs	2985	.	none	.	strA, strB, sul2, tet(A)-like, tet(B), tet(X)-like, floR-like	gad
SAX-C97	Shaanxi	chicken	4931698	227	71003	ST-10392	A	no	contigs	4847	.	none	.	aadA1, aadA2, aph(3')-Ia, strA, strB, sul2, sul3, oqxA, oqxB, QnrS1, dfrA12, tet(A)-like, tet(X)-like, cmlA1-like, floR-like, mef(B)	astA, gad
SAX-C98	Shaanxi	chicken	4838488	157	142816	ST-2035	A	no	contigs	12533	.	none	.	aadA1, aadA2, strA, strB-like, sul2, sul3, dfrA12, tet(A)-like, tet(X)-like, cmlA1-like, floR-like	gad, lpfA
SAX-C99	Shaanxi	chicken	4878054	183	114232	ST-1602	A	no	contigs	14588	Col440I-like, IncFIA(HI1), IncHI1A, IncHI1B	none	aph(3'')-Ib, aph(6)-Id, blaTEM-1A, floR-like, sul2, tet(A)	aadA2, strA, strB, sul2, sul3, QnrS1, dfrA12, tet(A)-like, tet(X)-like, floR-like	astA, gad
BJ-P62	Beijing	pig	4949601	190	119219	ST-744	A	yes	circular plasmids	323762	IncFIA(HI1), IncFIB-like, IncHI1A, IncHI1B	type 1	tet(X4), aac(3)-Iid, aadA2_like, aadA5, ant(3'')-Ia_like, blaTEM-1B, dfrA12, dfrA17, floR_like, lnu(G), qnrS1	aac(3)-IId-like, aadA2, aadA22, aadA5-like, aph(3')-Ia, strA, strB, sul1, sul2, QnrS1, dfrA12, dfrA17, tet(B), tet(X)-like, floR-like, mph(A)	gad
GD-P07	Guangdong	pig	4866272	207	75817	ST-10	A	yes	circular plasmids	260533	IncX1-like, IncFIA(HI1), IncFIB-like, IncHI1A, IncHI1B	type 2	tet(X4), aadA2_like, ant(3'')-Ia_like, cmlA1, dfrA12, floR_like, lnu(G), qnrS1, sul3, tet(A)_like	aadA2, aadA24-like, sul3, QnrS1, dfrA12, tet(A)-like, tet(X)-like, cmlA1-like, floR-like	gad, iss
GZ-P11	Guizhou	pig	4840208	208	81972	ST-48	A	yes	circular plasmids	12805	no_inc	type 25	tet(X4)	aadA1, aadA2-like, sul1, sul3, QnrS1, dfrA1, tet(A), tet(X)-like	astA, gad, tsh
SC-P315	Sichuan	pig	5316645	163	163075	ST-9772	F	yes	circular plasmids	8581	no_inc	type 24	tet(X4), erm(42)	aac(3)-VIa-like, aadA1, sul1, oqxA, oqxB, tet(B), tet(X)-like, floR-like, erm(42)-like, mcr-1	air, eilA, gad, iha, iss, lpfA
SC-P336	Sichuan	pig	5315684	160	180352	ST-9772	F	yes	circular plasmids	14433	CI	type 26	tet(X4), floR_like	aac(3)-VIa-like, aadA1, sul1, oqxA, oqxB, tet(B), tet(X)-like, floR-like, erm(42)-like, mcr-1	air, eilA, iha, iss, lpfA
SC-P337	Sichuan	pig	5217489	214	186360	ST-4541	B2	yes	circular plasmids	4608	CI	type 23	tet(X4)	aac(3)-VIa-like, aadA1, sul1, oqxA, oqxB, tet(A), tet(X)-like, erm(42)-like	astA, cba, gad, iss, katP, lpfA
SH-P08	Shanghai	pig	4717412	188	130390	ST-761	A	yes	circular plasmids	26074	CI	type 3	tet(X4), dfrA5, floR_like, tet(A)_like	sul3, QnrS1, dfrA5, tet(A)-like, tet(M)-like, tet(X)-like, floR-like, mef(B)	gad, iss
NX-C100	Ningxia	chicken	4790531	141	98617	ST-877	B1	yes	circular plasmids	39892	IncX1-like	type 11	tet(X4), aph(3'')-Ib_5, aph(6)-Id, blaTEM-1A, blaTEM-1B, floR_like, sul2, tet(A)	aadA1, aadA2, strA, strB, sul2, sul3, dfrA12, tet(A)-like, tet(X)-like, catB3-like, cmlA1-like, floR-like, ARR-3, aac(6')Ib-cr	gad, lpfA
NX-C102	Ningxia	chicken	4750635	140	120899	ST-6704	A	yes	circular plasmids	65710	IncX1-like, IncN	type 11	tet(X4), aph(3'')-Ib_5, aph(6)-Id, blaTEM-1A, blaTEM-1B, floR_like, sul2, tet(A)	aadA2, strA, strB, sul2, sul3, dfrA12, tet(A)-like, tet(B), tet(M)-like, tet(X)-like, floR-like	gad
NX-C103	Ningxia	chicken	4747725	134	120899	ST-6704	A	yes	circular plasmids	64057	IncX1-like, IncN	type 11	tet(X4), aph(3'')-Ib_5, aph(6)-Id, blaTEM-1A, blaTEM-1B, floR_like, sul2, tet(A)	aadA2, strA, strB, sul2, sul3, dfrA12, tet(A)-like, tet(B), tet(M)-like, tet(X)-like, floR-like	gad
NX-C104	Ningxia	chicken	4746863	138	120899	ST-6704	A	yes	circular plasmids	65672	IncX1-like, IncN	type 11	tet(X4), aph(3'')-Ib_5, aph(6)-Id, blaTEM-1A, blaTEM-1B, floR_like, sul2, tet(A)	aadA2, strA, strB, sul2, sul3, dfrA12, tet(A)-like, tet(B), tet(M)-like, tet(X)-like, floR-like	gad
NX-C105	Ningxia	chicken	4748458	137	120407	ST-6704	A	yes	circular plasmids	65574	IncX1-like, IncN	type 7	tet(X4), aph(3'')-Ib_5, aph(6)-Id, blaTEM-1A, blaTEM-1B, floR_like, sul2, tet(A)	aadA2, strA, strB, sul2, sul3, dfrA12, tet(A)-like, tet(B), tet(M)-like, tet(X)-like, floR-like	gad
NX-C112	Ningxia	chicken	4824415	158	142816	ST-2035	A	yes	circular plasmids	77171	IncX1-like, IncR	type 22	tet(X4), blaTEM-1A_like	aadA1, aadA2, strA, strB-like, sul2, sul3, dfrA12, tet(A)-like, tet(X)-like, cmlA1-like, floR-like	gad, lpfA
NX-C114	Ningxia	chicken	4828331	148	142816	ST-2035	A	yes	circular plasmids	76546	IncX1-like, IncR	type 13	tet(X4), aph(3'')-Ib_5, aph(6)-Id_like, blaTEM-1A, floR_like, sul2, tet(A)	aadA1, aadA2, strA, strB-like, sul2, sul3, dfrA12, tet(A)-like, tet(X)-like, cmlA1-like, floR-like	gad, lpfA
NX-C124	Ningxia	chicken	4826604	166	141597	ST-2035	A	yes	circular plasmids	26334	IncX1-like	type 19	tet(X4), aph(3'')-Ib_5, aph(6)-Id_like, blaTEM-1A, floR_like, sul2, tet(A)	aadA1, aadA2, strA, strB-like, sul2, sul3, dfrA12, tet(A)-like, tet(X)-like, cmlA1-like, floR-like,	gad, lpfA
SAX-C13	Shaanxi	chicken	4790063	146	98617	ST-877	A	yes	circular plasmids	39892	IncX1-like	type 11	tet(X4), aph(3'')-Ib_5, aph(6)-Id, blaTEM-1A, blaTEM-1B, floR_like, tet(A)	aadA1, aadA2, strA, strB, sul2, sul3, dfrA12, tet(A)-like, tet(X)-like, catB3-like, cmlA1-like, floR-like, ARR-3, aac(6')Ib-cr	gad, lpfA
NX-P148	Ningxia	pig	4786875	138	128345	ST-189	A	yes	circular plasmids	66273	IncX1-like, IncN	type 15	tet(X4)	tet(B), tet(X)-like	gad
NX-P149	Ningxia	pig	4786832	139	128345	ST-189	A	yes	circular plasmids	66347	IncX1-like, IncN	type 15	tet(X4)	tet(B), tet(X)-like	gad
SAX-C15	Shaanxi	chicken	4907507	211	114237	ST-1602	A	yes	circular plasmids	133595	IncX1-like, IncFIA(HI1)-like, IncFIB-like, IncY-like	type 12	tet(X4), aadA2_like, aph(3'')-Ib_5, aph(6)-Id, blaTEM-1A, dfrA12, floR_like, qnrS1, sul2, sul3, tet(A)	aadA2, strA, strB, sul2, sul3, QnrS1, dfrA12, dfrA17, tet(A)-like, tet(X)-like, floR-like, erm(B)-like, mph(A)	gad
NX-P157	Ningxia	pig	4874974	196	114238	ST-1602	A	yes	circular plasmids	31197	IncX1-like	type 4	tet(X4), aph(3'')-Ib_5, aph(6)-Id, blaTEM-1A, floR_like, sul2, tet(A)	aadA2, strA, strB, sul2, sul3, QnrS1, dfrA12, tet(A)-like, tet(X)-like, floR-like	astA, gad
SAX-C16	Shaanxi	chicken	5128288	238	86388	ST-48	A	yes	circular plasmids	71790	IncX1-like, IncN	type 6	tet(X4), aph(3'')-Ib_5, aph(6)-Id, blaTEM-1A, blaTEM-1B, floR_like, sul2, tet(A)	strA, strB, sul1, sul2, oqxA-like, oqxB-like, QnrS1, tet(A)-like, tet(M)-like, tet(X)-like, floR-like, mph(A)	celb, gad
NX-P162	Ningxia	pig	4963093	182	114283	ST-8504	A	yes	circular plasmids	29939	IncX1-like	type 5	tet(X4), aph(3'')-Ib_5, aph(6)-Id, blaTEM-150_like, blaTEM-1B, floR_like, sul2, tet(A)	strA, strB, sul2, tet(A)-like, tet(B), tet(X)-like, floR-like	gad, iss
NX-P163	Ningxia	pig	4973910	215	111043	ST-1602	A	yes	circular plasmids	133595	IncX1-like, IncFIA(HI1)-like, IncFIB-like, IncY-like	type 12	tet(X4), aadA2_like, aph(3'')-Ib_5, aph(6)-Id, blaTEM-1A, dfrA12, floR_like, qnrS1, sul2, sul3, tet(A)	aadA2, strA, strB, sul2, sul3, QnrS1, dfrA12, dfrA17, tet(A)-like, tet(X)-like, floR-like, erm(B)-like, mph(A)	gad
NX-P164	Ningxia	pig	4622032	113	180968	ST-4429	A	yes	circular plasmids	54113	IncX1-like	type 10	tet(X4), aadA2_like, ant(3'')-Ia_like, aph(3'')-Ib_5, aph(6)-Id, blaTEM-1A, cmlA1, dfrA12, floR_like, sul2, sul3, tet(A), tet(M)	aadA1, aadA2, strA, strB, sul2, sul3, dfrA12, tet(A)-like, tet(M)-like, tet(X)-like, cmlA1-like, floR-like	gad
NX-P167	Ningxia	pig	5131682	234	86388	ST-48	A	yes	circular plasmids	64192	IncX1-like, IncN	type 7	tet(X4), aph(3'')-Ib_5, aph(6)-Id, blaTEM-1A, blaTEM-1B, floR_like, sul2, tet(A)	strA, strB, sul1, sul2, oqxA-like, oqxB-like, QnrS1, tet(A)-like, tet(M)-like, tet(X)-like, floR-like, mph(A)	celb, gad
NX-P168	Ningxia	pig	5136304	242	86388	ST-48	A	yes	circular plasmids	71784	IncX1-like, IncN	type 6	tet(X4), aph(3'')-Ib_5, aph(6)-Id, blaTEM-1A, blaTEM-1B, floR_like, sul2, tet(A)	strA, strB, sul1, sul2, oqxA-like, oqxB-like, QnrS1, tet(A)-like, tet(M)-like, tet(X)-like, floR-like, mph(A)	celb
NX-P182	Ningxia	pig	4823728	163	141256	ST-2035	A	yes	circular plasmids	24175	IncX1-like	type 21	tet(X4)	aadA1, aadA2, strA, strB-like, sul2, sul3, dfrA12, tet(A)-like, tet(X)-like, cmlA1-like, floR-like	gad, lpfA
NX-P184	Ningxia	pig	5113783	206	86388	ST-48	A	yes	circular plasmids	58680	IncX1-like, IncN	type 18	tet(X4), floR_like	sul1, oqxA-like, oqxB-like, QnrS1, tet(A)-like, tet(M)-like, tet(X)-like, floR-like, mph(A)	gad
NX-P187	Ningxia	pig	4795481	153	98617	ST-877	B1	yes	circular plasmids	39892	IncX1-like	type 11	tet(X4), aph(3'')-Ib_5, aph(6)-Id, blaTEM-1A, blaTEM-1B, floR_like, sul2, tet(A)	aadA1, aadA2, strA, strB, sul2, sul3, dfrA12, tet(A)-like, tet(X)-like, catB3-like, cmlA1-like, floR-like, ARR-3, aac(6')Ib-cr	gad, lpfA
NX-P188	Ningxia	pig	4793282	146	98522	ST-877	B1	yes	circular plasmids	39892	IncX1-like	type 11	tet(X4), aph(3'')-Ib_5, aph(6)-Id, blaTEM-1B, blaTEM-30, floR_like, sul2, tet(A)	aadA1, aadA2, strA, strB, sul2, sul3, dfrA12, tet(A)-like, tet(X)-like, catB3-like, cmlA1-like, floR-like, ARR-3, aac(6')Ib-cr	gad, lpfA
NX-P189	Ningxia	pig	4664604	127	120899	ST-6704	A	yes	circular plasmids	64279	IncX1-like, IncN	type 7	tet(X4), aph(3'')-Ib_5, aph(6)-Id, blaTEM-1A, blaTEM-1B, floR_like, sul2, tet(A)	strA, strB, sul2, tet(A)-like, tet(B), tet(X)-like, floR-like	gad
NX-P191	Ningxia	pig	4745949	137	120407	ST-6704	A	yes	circular plasmids	65908	IncX1-like, IncN	type 7	tet(X4), aph(3'')-Ib_5, aph(6)-Id, blaTEM-122, blaTEM-1B_like, floR_like, sul2, tet(A)	aadA2, strA, strB, sul2, sul3, dfrA12, tet(A)-like, tet(B), tet(M)-like, tet(X)-like, floR-like	gad
NX-P197	Ningxia	pig	4778579	142	142816	ST-2035	A	yes	circular plasmids	21050	IncX1-like	type 20	tet(X4)	aadA1, aadA2, strA, strB-like, sul2, sul3, dfrA12, tet(A)-like, tet(X)-like, cmlA1-like, floR-like	gad, lpfA
NX-P199	Ningxia	pig	4873842	194	114244	ST-1602	A	yes	circular plasmids	31197	IncX1-like	type 4	tet(X4), aph(3'')-Ib_5, aph(6)-Id, blaTEM-1A, floR_like, sul2, tet(A)	aadA2, strA, strB, sul2, sul3, QnrS1, dfrA12, tet(A)-like, tet(X)-like, floR-like	astA, gad
SAX-P55	Shaanxi	pig	5893690	592	73357	ST-29	B1	yes	circular plasmids	56134	IncX1-like, IncN	type 17	tet(X4)	aac(3)-IVa-like, aadA1, aadA2-like, aph(3')-Ia, aph(4)-Ia, sul1, sul2, sul3, dfrA12, tet(A)-like, tet(X)-like, catB3-like, cmlA1-like, floR-like, ARR-3, aac(6')Ib-cr, erm(B)-like, mph(A)	astA, cif, eae, efa1, espA, espB, espF, espJ, gad, iha, iss, katP, lpfA, nleA, nleB, nleC, perA, sepA, tccP, tir, toxB, tsh
SAX-P60	Shaanxi	pig	4844615	186	92609	ST-746	A	yes	circular plasmids	82762	IncX1-like	type 8	tet(X4), aph(3'')-Ib_5, aph(6)-Id, blaTEM-1A, floR_like, sul2, tet(A)	aac(3)-IId-like, aph(3')-Ia, strA-like, strB, sul2, sul3, oqxA, oqxB-like, dfrA17, tet(A)-like, tet(M)-like, tet(X)-like, floR-like, erm(B)-like, mph(A)	astA, gad
SAX-P62	Shaanxi	pig	4747728	140	120899	ST-6704	A	yes	circular plasmids	64094	IncX1-like, IncN	type 7	tet(X4), aph(3'')-Ib_5, aph(6)-Id, blaTEM-1A, blaTEM-1B, floR_like, sul2, tet(A)	aadA2, strA, strB, sul2, sul3, dfrA12, tet(A)-like, tet(B), tet(M)-like, tet(X)-like, floR-like	gad
SAX-P64	Shaanxi	pig	4619828	115	149125	ST-4429	A	yes	circular plasmids	54218	IncX1-like	type 10	tet(X4), aadA2_like, ant(3'')-Ia_like, aph(3'')-Ib_5, aph(6)-Id, blaTEM-1A, cmlA1, dfrA12, floR_like, sul2, sul3, tet(A), tet(M)	aadA1, aadA2, strA, strB, sul2, sul3, dfrA12, tet(A)-like, tet(M)-like, tet(X)-like, cmlA1-like, floR-like	gad
SAX-P70	Shaanxi	pig	4927117	229	70919	ST-10392	A	yes	circular plasmids	67018	IncX1-like, IncN	type 9	tet(X4), aph(3'')-Ib_5, aph(6)-Id, blaTEM-1A, floR_like, sul2, tet(A)	aadA1, aadA2, aph(3')-Ia, strA, strB, sul2, sul3, oqxA, oqxB, QnrS1, dfrA12, tet(A)-like, tet(X)-like, cmlA1-like, floR-like, mef(B)	astA
SAX-P71	Shaanxi	pig	4664682	125	120899	ST-6704	A	yes	circular plasmids	65869	IncX1-like, IncN	type 7	tet(X4), aph(3'')-Ib_5, aph(6)-Id, blaTEM-1A, blaTEM-1B, floR_like, sul2, tet(A)	strA, strB, sul2, tet(A)-like, tet(B), tet(X)-like, floR-like	gad
SAX-P81	Shaanxi	pig	4749836	142	120407	ST-6704	A	yes	circular plasmids	64131	IncX1-like, IncN	type 7	tet(X4), aph(3'')-Ib_5, aph(6)-Id, blaTEM-1A, blaTEM-1B, floR_like, sul2, tet(A)	aadA2, strA, strB, sul2, sul3, dfrA12, tet(A)-like, tet(B), tet(M)-like, tet(X)-like, floR-like	gad
SAX-C87	Shaanxi	chicken	4999002	133	141843	ST-1437	A	yes	circular plasmids	55530	IncX1-like, IncN	type 18	tet(X4), floR_like	sul1-like, tet(B), tet(X)-like, floR-like, mph(A)	astA, gad

## Sheet: Sheet5
aadA2, aadA24-like, sul3, QnrS1, dfrA12, tet(A)-like, tet(M)-like, tet(X)-like, cmlA1-like, floR-like
aac(3)-IId-like, aadA2-like, aph(3')-Ia, sul2, sul3, QnrS1, dfrA12, tet(A)-like, tet(M)-like, tet(X)-like, cmlA1-like, floR-like, lnu(F)
aac(3)-IId-like, aac(3)-VIa-like, aadA1, aph(3')-Ia, strA, strB, sul1, sul2, oqxA, oqxB, dfrA17, tet(B), tet(X)-like, catA1-like, floR-like, erm(42)-like
aadA1, aadA2, aph(3')-Ia, strA, strB, sul2, sul3, oqxA, oqxB, QnrS1, dfrA12, tet(A)-like, tet(X)-like, cmlA1-like, floR-like, mef(B)
aadA1, aadA2, aph(3')-Ia, strA, strB, sul2, sul3, oqxA, oqxB, QnrS1, dfrA12, tet(A)-like, tet(X)-like, cmlA1-like, floR-like, mef(B)
aadA1, aadA2, strA, strB-like, sul2, sul3, dfrA12, tet(A)-like, tet(X)-like, cmlA1-like, floR-like
aadA1, aadA2, strA, strB-like, sul2, sul3, dfrA12, tet(A)-like, tet(X)-like, cmlA1-like, floR-like
aadA1, aadA2, strA, strB-like, sul2, sul3, dfrA12, tet(A)-like, tet(X)-like, cmlA1-like, floR-like
aadA1, aadA2, strA, strB-like, sul2, sul3, dfrA12, tet(A)-like, tet(X)-like, cmlA1-like, floR-like
aadA1, aadA2, strA, strB-like, sul2, sul3, dfrA12, tet(A)-like, tet(X)-like, cmlA1-like, floR-like
aadA1-like, aadA2, sul3, QnrS1, dfrA12, tet(B), tet(M)-like, tet(X)-like, cmlA1-like, floR-like
aadA2, strA, strB, sul2, sul3, QnrS1, dfrA12, dfrA17, tet(A)-like, tet(X)-like, floR-like, erm(B)-like, mph(A)
aadA1, aadA2, strA, strB-like, sul2, sul3, dfrA12, tet(A)-like, tet(X)-like, cmlA1-like, floR-like
aadA1, aadA2, strA, strB-like, sul2, sul3, dfrA12, tet(A)-like, tet(X)-like, cmlA1-like, floR-like
aadA1, aadA2, strA, strB, sul2, sul3, dfrA12, tet(A)-like, tet(X)-like, catB3-like, cmlA1-like, floR-like, ARR-3, aac(6')Ib-cr
strA, strB, sul1, sul2, oqxA-like, oqxB-like, QnrS1, tet(A)-like, tet(M)-like, tet(X)-like, floR-like, mph(A)
strA, strB, sul1, sul2, oqxA-like, oqxB-like, QnrS1, tet(A)-like, tet(M)-like, tet(X)-like, floR-like, mph(A)
aadA1, aadA2, strA, strB, sul2, sul3, dfrA12, tet(A)-like, tet(X)-like, catB3-like, cmlA1-like, floR-like, ARR-3, aac(6')Ib-cr
aadA1, aadA2, strA, strB, sul2, sul3, dfrA12, tet(A)-like, tet(X)-like, catB3-like, cmlA1-like, floR-like, ARR-3, aac(6')Ib-cr
aadA1, aadA2, strA, strB, sul2, sul3, dfrA12, tet(A)-like, tet(X)-like, catB3-like, cmlA1-like, floR-like, ARR-3, aac(6')Ib-cr
strA, strB, sul1, sul2, oqxA-like, oqxB-like, QnrS1, tet(A)-like, tet(M)-like, tet(X)-like, floR-like, mph(A)
aadA1, aadA2, strA, strB, sul2, sul3, dfrA12, tet(A)-like, tet(X)-like, catB3-like, cmlA1-like, floR-like, ARR-3, aac(6')Ib-cr
aadA1, aadA2, strA, strB, sul2, sul3, dfrA12, tet(A)-like, tet(X)-like, catB3-like, cmlA1-like, floR-like, ARR-3, aac(6')Ib-cr
strA, strB, sul1, sul2, oqxA-like, oqxB-like, QnrS1, tet(A)-like, tet(M)-like, tet(X)-like, floR-like, mph(A)
aadA2, strA, strB, sul2, sul3, QnrS1, dfrA12, tet(A)-like, tet(X)-like, floR-like
aadA2, strA, strB, sul2, sul3, QnrS1, dfrA12, tet(A)-like, tet(X)-like, floR-like
aadA1, aadA2, strA, strB, sul2, sul3, dfrA12, tet(A)-like, tet(X)-like, catB3-like, cmlA1-like, floR-like, ARR-3, aac(6')Ib-cr
strA, strB, sul1, sul2, oqxA-like, oqxB-like, QnrS1, tet(A)-like, tet(M)-like, tet(X)-like, floR-like, mph(A)
aadA2, strA, strB, sul2, sul3, dfrA12, tet(A)-like, tet(B), tet(M)-like, tet(X)-like, floR-like
aadA2, strA, strB, sul2, sul3, dfrA12, tet(A)-like, tet(B), tet(M)-like, tet(X)-like, floR-like
aadA2, strA, strB, sul2, sul3, dfrA12, tet(A)-like, tet(B), tet(M)-like, tet(X)-like, floR-like,
aadA2, strA, strB, sul2, sul3, QnrS1, dfrA12, tet(A)-like, tet(X)-like, floR-like
aadA2, strA, strB, sul2, sul3, QnrS1, dfrA12, tet(A)-like, tet(X)-like, floR-like
strA, strB, sul2, tet(A)-like, tet(B), tet(X)-like, floR-like
aadA2, strA, strB, sul2, sul3, dfrA12, tet(A)-like, tet(B), tet(M)-like, tet(X)-like, floR-like
strA, strB, sul1-like, sul2, oqxA-like, oqxB-like, QnrS1, tet(A)-like, tet(M)-like, tet(X)-like, floR-like, mph(A)
aadA2, strA, strB, sul2, sul3, dfrA12, tet(A)-like, tet(B), tet(M)-like, tet(X)-like, floR-like
aadA2, strA, strB, sul2, sul3, dfrA12, tet(A)-like, tet(B), tet(M)-like, tet(X)-like, floR-like
aadA2, strA, strB, sul2, sul3, dfrA12, tet(A)-like, tet(B), tet(M)-like, tet(X)-like, floR-like
strA, strB, sul2, tet(A)-like, tet(B), tet(X)-like, floR-like
aadA2, strA, strB, sul2, sul3, dfrA12, tet(A)-like, tet(B), tet(M)-like, tet(X)-like, floR-like
aadA2, strA, strB, sul2, sul3, dfrA12, tet(A)-like, tet(B), tet(M)-like, tet(X)-like, floR-like
aadA2, strA, strB, sul2, sul3, dfrA12, tet(A)-like, tet(B), tet(M)-like, tet(X)-like, floR-like
aadA2, strA, strB, sul2, sul3, dfrA12, tet(A)-like, tet(B), tet(M)-like, tet(X)-like, floR-like
aadA2, strA, strB, sul2, sul3, QnrS1, dfrA12, tet(A)-like, tet(X)-like, floR-like
aadA2, strA, strB, sul2, sul3, dfrA12, tet(A)-like, tet(B), tet(M)-like, tet(X)-like, floR-like
aadA2, strA, strB, sul2, sul3, dfrA12, tet(A)-like, tet(B), tet(M)-like, tet(X)-like, floR-like
aadA2, strA, strB, sul2, sul3, dfrA12, tet(A)-like, tet(B), tet(M)-like, tet(X)-like, floR-like
aadA2, strA, strB, sul2, sul3, dfrA12, tet(A)-like, tet(B), tet(M)-like, tet(X)-like, floR-like
strA, strB, sul2, tet(A)-like, tet(B), tet(X)-like, floR-like
aadA1, aadA2, aph(3')-Ia, strA, strB, sul2, sul3, oqxA, oqxB, QnrS1, dfrA12, tet(A)-like, tet(X)-like, cmlA1-like, floR-like, mef(B)
aadA1, aadA2, strA, strB-like, sul2, sul3, dfrA12, tet(A)-like, tet(X)-like, cmlA1-like, floR-like
aadA2, strA, strB, sul2, sul3, QnrS1, dfrA12, tet(A)-like, tet(X)-like, floR-like
aac(3)-IId-like, aadA2, aadA22, aadA5-like, aph(3')-Ia, strA, strB, sul1, sul2, QnrS1, dfrA12, dfrA17, tet(B), tet(X)-like, floR-like, mph(A)
aadA2, aadA24-like, sul3, QnrS1, dfrA12, tet(A)-like, tet(X)-like, cmlA1-like, floR-like
aadA1, aadA2-like, sul1, sul3, QnrS1, dfrA1, tet(A), tet(X)-like
aac(3)-VIa-like, aadA1, sul1, oqxA, oqxB, tet(B), tet(X)-like, floR-like, erm(42)-like, mcr-1
aac(3)-VIa-like, aadA1, sul1, oqxA, oqxB, tet(B), tet(X)-like, floR-like, erm(42)-like, mcr-1
aac(3)-VIa-like, aadA1, sul1, oqxA, oqxB, tet(A), tet(X)-like, erm(42)-like
, sul3, QnrS1, dfrA5, tet(A)-like, tet(M)-like, tet(X)-like, floR-like, mef(B)
aadA1, aadA2, strA, strB, sul2, sul3, dfrA12, tet(A)-like, tet(X)-like, catB3-like, cmlA1-like, floR-like, ARR-3, aac(6')Ib-cr
aadA2, strA, strB, sul2, sul3, dfrA12, tet(A)-like, tet(B), tet(M)-like, tet(X)-like, floR-like
aadA2, strA, strB, sul2, sul3, dfrA12, tet(A)-like, tet(B), tet(M)-like, tet(X)-like, floR-like
aadA2, strA, strB, sul2, sul3, dfrA12, tet(A)-like, tet(B), tet(M)-like, tet(X)-like, floR-like
aadA2, strA, strB, sul2, sul3, dfrA12, tet(A)-like, tet(B), tet(M)-like, tet(X)-like, floR-like
aadA1, aadA2, strA, strB-like, sul2, sul3, dfrA12, tet(A)-like, tet(X)-like, cmlA1-like, floR-like
aadA1, aadA2, strA, strB-like, sul2, sul3, dfrA12, tet(A)-like, tet(X)-like, cmlA1-like, floR-like
aadA1, aadA2, strA, strB-like, sul2, sul3, dfrA12, tet(A)-like, tet(X)-like, cmlA1-like, floR-like,
aadA1, aadA2, strA, strB, sul2, sul3, dfrA12, tet(A)-like, tet(X)-like, catB3-like, cmlA1-like, floR-like, ARR-3, aac(6')Ib-cr
, tet(B), tet(X)-like
, tet(B), tet(X)-like
aadA2, strA, strB, sul2, sul3, QnrS1, dfrA12, dfrA17, tet(A)-like, tet(X)-like, floR-like, erm(B)-like, mph(A)
aadA2, strA, strB, sul2, sul3, QnrS1, dfrA12, tet(A)-like, tet(X)-like, floR-like
strA, strB, sul1, sul2, oqxA-like, oqxB-like, QnrS1, tet(A)-like, tet(M)-like, tet(X)-like, floR-like, mph(A)
strA, strB, sul2, tet(A)-like, tet(B), tet(X)-like, floR-like
aadA2, strA, strB, sul2, sul3, QnrS1, dfrA12, dfrA17, tet(A)-like, tet(X)-like, floR-like, erm(B)-like, mph(A)
aadA1, aadA2, strA, strB, sul2, sul3, dfrA12, tet(A)-like, tet(M)-like, tet(X)-like, cmlA1-like, floR-like
strA, strB, sul1, sul2, oqxA-like, oqxB-like, QnrS1, tet(A)-like, tet(M)-like, tet(X)-like, floR-like, mph(A)
strA, strB, sul1, sul2, oqxA-like, oqxB-like, QnrS1, tet(A)-like, tet(M)-like, tet(X)-like, floR-like, mph(A)
aadA1, aadA2, strA, strB-like, sul2, sul3, dfrA12, tet(A)-like, tet(X)-like, cmlA1-like, floR-like
, sul1, oqxA-like, oqxB-like, QnrS1, tet(A)-like, tet(M)-like, tet(X)-like, floR-like, mph(A)
aadA1, aadA2, strA, strB, sul2, sul3, dfrA12, tet(A)-like, tet(X)-like, catB3-like, cmlA1-like, floR-like, ARR-3, aac(6')Ib-cr
aadA1, aadA2, strA, strB, sul2, sul3, dfrA12, tet(A)-like, tet(X)-like, catB3-like, cmlA1-like, floR-like, ARR-3, aac(6')Ib-cr
strA, strB, sul2, tet(A)-like, tet(B), tet(X)-like, floR-like
aadA2, strA, strB, sul2, sul3, dfrA12, tet(A)-like, tet(B), tet(M)-like, tet(X)-like, floR-like
aadA1, aadA2, strA, strB-like, sul2, sul3, dfrA12, tet(A)-like, tet(X)-like, cmlA1-like, floR-like
aadA2, strA, strB, sul2, sul3, QnrS1, dfrA12, tet(A)-like, tet(X)-like, floR-like
aac(3)-IVa-like, aadA1, aadA2-like, aph(3')-Ia, aph(4)-Ia, sul1, sul2, sul3, dfrA12, tet(A)-like, tet(X)-like, catB3-like, cmlA1-like, floR-like, ARR-3, aac(6')Ib-cr, erm(B)-like, mph(A)
aac(3)-IId-like, aph(3')-Ia, strA-like, strB, sul2, sul3, oqxA, oqxB-like, dfrA17, tet(A)-like, tet(M)-like, tet(X)-like, floR-like, erm(B)-like, mph(A)
aadA2, strA, strB, sul2, sul3, dfrA12, tet(A)-like, tet(B), tet(M)-like, tet(X)-like, floR-like
aadA1, aadA2, strA, strB, sul2, sul3, dfrA12, tet(A)-like, tet(M)-like, tet(X)-like, cmlA1-like, floR-like
aadA1, aadA2, aph(3')-Ia, strA, strB, sul2, sul3, oqxA, oqxB, QnrS1, dfrA12, tet(A)-like, tet(X)-like, cmlA1-like, floR-like, mef(B)
strA, strB, sul2, tet(A)-like, tet(B), tet(X)-like, floR-like
aadA2, strA, strB, sul2, sul3, dfrA12, tet(A)-like, tet(B), tet(M)-like, tet(X)-like, floR-like
, sul1-like, tet(B), tet(X)-like, floR-like, mph(A)
